# Supplementary material for: Supplemented Infant Formula and Human Breast Milk Show Similar Patterns in Modulating Infant Microbiota Composition and Function In Vitro
Source: Int J Mol Sci. 2024 Feb 2;25(3):1806. doi: 10.3390/ijms25031806 (PMC10855883; doi:10.3390/ijms25031806)
Supplement: Supplementary file 1 [file ijms-25-01806-s001.zip]

Archive with 1 entries (1 files):
- ijms-2778974-supplementary.pdf
